# Supplementary material for: RGFP966 inhibits activation of AIM2 inflammasomes to promote mitophagy to relieve acute gouty arthritis
Source: PLoS One. 2026 May 14;21(5):e0348274. doi: 10.1371/journal.pone.0348274 (PMC13175381; doi:10.1371/journal.pone.0348274)
Supplement: S2 File — (ZIP) [file pone.0348274.s002.zip]

Archive with 14 entries (13 files):
- supporting information/
- supporting information/AIM2 IF.xlsx
- supporting information/ATP.xlsx
- supporting information/IL-18 ELISA.xlsx
- supporting information/IL-1β ELISA.xlsx
- supporting information/IL-6  ELISA.xlsx
- supporting information/JC-1.xlsx
- supporting information/Joint swelling degree ,Gait score.xlsx
- supporting information/LC3 IF.xlsx
- supporting information/Parkin IF.xlsx
- supporting information/ROS.xlsx
- supporting information/Synovitis score.xlsx
- supporting information/TNF-α ELISA.xlsx
- supporting information/weight1.xlsx
