# Supplementary material for: RGFP966 inhibits activation of AIM2 inflammasomes to promote mitophagy to relieve acute gouty arthritis
Source: PLoS One. 2026 May 14;21(5):e0348274. doi: 10.1371/journal.pone.0348274 (PMC13175381; doi:10.1371/journal.pone.0348274)
Supplement: S2 File — (ZIP) [file pone.0348274.s002.zip › supporting information/AIM2 IF.xlsx]

## Sheet: Sheet1
aim2		area
	R2	0.207				3.88149	RGFP966
	R3	0.194				3.63773
8	R1merge1.jpg (red)	0.174	56	255		3.2627
	秋红	0.247	50	255		4.63154	Colchicine
1	秋1红1.jpg	0.319	56	255		5.98162
9	秋merge求.jpg (red)	0.18	56	255		3.37521
5	正merge12.jpg (red)	0.08	56	255	0.0533333	0.666667	Control
2	正11.jpg红	0.02	38	255		2.66667
		0.06	56	255		0.888889
7	模merge.tif 1.jpg (red)	0.617	56	255		11.5687	MSU
1	模2红11.jpg	0.665	56	255		12.4695
	模1	0.627	50	255		11.757
