# Supplementary material for: RGFP966 inhibits activation of AIM2 inflammasomes to promote mitophagy to relieve acute gouty arthritis
Source: PLoS One. 2026 May 14;21(5):e0348274. doi: 10.1371/journal.pone.0348274 (PMC13175381; doi:10.1371/journal.pone.0348274)
Supplement: S2 File — (ZIP) [file pone.0348274.s002.zip › supporting information/ATP.xlsx]

## Sheet: Sheet1
OD
0.256	0.259	0.256	0.257	标		A	B	C
0.18	0.198	0.18	0.186	空
0.41	0.42	0.43	0.42	Control	0.342105	1630.81	1894.66	2071.69	Con
0.384	0.395	0.398	0.392333
0.378	0.381	0.395	0.384667	MSU	0.157895	488.76	845.57	1166.82	MSU
0.366	0.364	0.365	0.365
0.389	0.397	0.405	0.397	RGFP966	0.407895	1358.84	1448.26	1484.95	RFFP966
0.358	0.37	0.371	0.366333
0.431	0.436	0.445	0.437333	Colchicine	0.552632	1418.85	1743.38	1541.76	Colchicine
0.389	0.394	0.4	0.394333
