# Supplementary material for: RGFP966 inhibits activation of AIM2 inflammasomes to promote mitophagy to relieve acute gouty arthritis
Source: PLoS One. 2026 May 14;21(5):e0348274. doi: 10.1371/journal.pone.0348274 (PMC13175381; doi:10.1371/journal.pone.0348274)
Supplement: S2 File — (ZIP) [file pone.0348274.s002.zip › supporting information/IL-18 ELISA.xlsx]

## Sheet: Sheet1
0.667	0.733	0.7	13.3063	66.5316	Control
0.711	0.709	0.71	13.8025	69.0123
0.718	0.726	0.722	14.4066	72.0332
0.781	0.783	0.782	17.5714	87.857
0.848	0.838	0.843	21.0349	105.174	MSU
0.901	0.901	0.901	24.5579	122.79
0.885	0.877	0.881	23.3177	116.589
0.979	0.977	0.978	29.5814	147.907
0.819	0.815	0.817	19.5283	97.6416	RGFP966
0.835	0.833	0.834	20.5083	102.541
0.783	0.784	0.7835	17.6536	88.268
0.799	0.803	0.801	18.6236	93.118
0.829	0.821	0.825	19.9871	99.9353	Colchicine
0.803	0.803	0.803	18.7358	93.6788
0.825	0.821	0.823	19.872	99.3599
0.766	0.772	0.769	16.8653	84.3267
0.278	0.307	0.2925			0.2925	0
0.615	0.615	0.615			0.615	10
0.946	0.899	0.899			0.899	20
1.243	1.017	1.13			1.13	40
1.504	1.524	1.514			1.514	80
2.203	2.185	2.194			2.194	160
