# Supplementary material for: RGFP966 inhibits activation of AIM2 inflammasomes to promote mitophagy to relieve acute gouty arthritis
Source: PLoS One. 2026 May 14;21(5):e0348274. doi: 10.1371/journal.pone.0348274 (PMC13175381; doi:10.1371/journal.pone.0348274)
Supplement: S2 File — (ZIP) [file pone.0348274.s002.zip › supporting information/IL-1β ELISA.xlsx]

## Sheet: Sheet1
IL-1β
0.1	0.101	0.1005			0.1005	0
0.341	0.307	0.324			0.324	7.5
0.576	0.511	0.5435			0.5435	15
0.835	0.819	0.827			0.827	30
1.302	1.218	1.26			1.26	60
1.887	1.825	1.856			1.856	120
				concentration
0.572	0.658	0.615	18.3376	91.6881	MSU
0.643	0.624	0.6335	19.2389	96.1945
0.692	0.679	0.6855	21.8712	109.356
0.507	0.561	0.534	14.609	73.0451	Colchicine
0.436	0.461	0.4485	11.0576	55.2882
0.428	0.493	0.4605	11.5323	57.6614
0.521	0.414	0.4675	11.8127	59.0636
0.44	0.494	0.467	11.7926	58.963	Control
0.49		0.49	12.7321	63.6606
0.498	0.58	0.539	14.8289	74.1446
0.497	0.491	0.494	12.8984	64.4921
	0.433	0.433	10.4561	52.2805	RGFP966
0.551	0.5	0.5255	14.2383	71.1914
				76.6667
