# Supplementary material for: RGFP966 inhibits activation of AIM2 inflammasomes to promote mitophagy to relieve acute gouty arthritis
Source: PLoS One. 2026 May 14;21(5):e0348274. doi: 10.1371/journal.pone.0348274 (PMC13175381; doi:10.1371/journal.pone.0348274)
Supplement: S2 File — (ZIP) [file pone.0348274.s002.zip › supporting information/IL-6 ELISA.xlsx]

## Sheet: Sheet1
IL-6
0.551	0.561	0.556	42.1587	210.793	模型
0.658		0.658	52.9548	264.774
0.599	0.614	0.6065	47.4903	237.452
0.472	0.415	0.4435	30.3765	151.882	秋
0.412	0.488	0.45	31.0537	155.268
0.483	0.449	0.466	32.7224	163.612
0.429	0.408	0.4185	27.776	138.88	正
0.464	0.422	0.443	30.3244	151.622
0.494	0.509	0.5015	36.4345	182.172
0.487	0.556	0.5215	38.5315	192.658	R
0.495	0.444	0.4695	33.0878	165.439
0.397	0.417	0.407	26.582	132.91
0.546	0.466	0.506	36.9059	184.53
标准曲线
0.085	0.091	0.088			0.088	0
0.303	0.247	0.275			0.275	10
0.429	0.407	0.418			0.418	20
0.506	0.616	0.561			0.561	40
0.779	0.878	0.8285			0.8285	80
1.44	1.822	1.631			1.631	160
