# Supplementary material for: RGFP966 inhibits activation of AIM2 inflammasomes to promote mitophagy to relieve acute gouty arthritis
Source: PLoS One. 2026 May 14;21(5):e0348274. doi: 10.1371/journal.pone.0348274 (PMC13175381; doi:10.1371/journal.pone.0348274)
Supplement: S2 File — (ZIP) [file pone.0348274.s002.zip › supporting information/JC-1.xlsx]

## Sheet: Sheet1
0.085	0				0.221	0.238	0.2295
0.089	0.004				0.235	0.245	0.24
0.091	0.006				0.252	0.251	0.2515
0.098	0.013				0.266	0.262	0.264
0.112	0.027
0.125	0.04
0.143	0.058
			concentration		ultimate concentration
0.004	0.2295		3.18519		31.8519
0.006	0.24		3.33476		33.3476
0.013	0.2515		3.49858		34.9858
0.027	0.264		3.67664		36.7664
0.04
0.058
JC-1 aggregate
Control	10460	8269	9819	9516				2.14671		2.38323	1.72883	1.99411	Control
MSU	3749	5050	4602	4467				0.424765		0.585141	0.643722	0.705179	MSU
GRFP966	6980	7252	6803	7011.67				1.60691		1.21012	1.4797	1.39349	GRFP966
Colchicine	8639	9840	9924	9467.67				2.0844		1.27381	1.68148	1.48763	Colchicine
JC-1 monomer
Control	4389	4783	4924	4698.67
MSU	6407	7845	6526	6926
GRFP966	5768	4901	4882	5183.67
Colchicine	6782	5852	6671	6435
