# Supplementary material for: RGFP966 inhibits activation of AIM2 inflammasomes to promote mitophagy to relieve acute gouty arthritis
Source: PLoS One. 2026 May 14;21(5):e0348274. doi: 10.1371/journal.pone.0348274 (PMC13175381; doi:10.1371/journal.pone.0348274)
Supplement: S2 File — (ZIP) [file pone.0348274.s002.zip › supporting information/Joint swelling degree ,Gait score.xlsx]

## Sheet: Sheet1
	Control		joint swelling degree	mean	SD	mean±SD			gait score
6h	61	63	0.0327869	0.0222894	0.0142482	0.02±0.01			1
	67	69	0.0298507						0
	65	65	0						1
	55	57	0.0363636						0
	69	70	0.0101449						1
12h	61	62.5	0.0245902	0.0110748	0.0113861	0.01±0.01			1
	67	68.5	0.0223881						0
	65	65.2	0.00307692						0
	55	55	0						0
	69	69	0						1
24h	61	62	0.0163934	0.0139106	0.00546461	0.01±0.01			0
	67	68	0.0149254						0
	65	65.2	0.00307692						0
	55	56	0.0181818						0
	69	70	0.0144928						0
48h	61	62	0.0163934	0.0120609	0.0122918	0.01±0.01			0
	67	68	0.0149254						0
	65	65	0						0
	55	55	0						0
	69	71	0.0289855						0
	MSU	6h	joint swelling degree	mean	SD	mean±SD
6h	62	72	0.16129	0.174828	0.0324892	0.17±0.03			3
	62	71.5	0.153226						2
	59	73	0.237288						3
	69	80	0.15942						2
	68	78.5	0.154412						2
	60	71	0.183333						2
12h	62	70	0.129032	0.142972	0.0276382	0.14±0.03			2
	62	69	0.112903						2
	59	70	0.186441						3
	69	78	0.130435						1
	68	77	0.132353						2
	60	70	0.166667						2
24h	62	69.7	0.124194	0.125602	0.0234193	0.13±0.02			2
	62	68.7	0.108065						1
	59	67	0.135593						2
	69	76	0.101449						1
	68	76	0.117647						1
	60	70	0.166667						2
48h	62	68	0.0967742	0.10353	0.0272017	0.1±0.03			1
	62	67	0.0806452						1
	59	64	0.0847458						2
	69	75	0.0869565						1
	68	76.3	0.122059						1
	60	69	0.15						1
	Colchicine		joint swelling degree	mean	SD	mean±SD
6h	62	70	0.129032	0.106929	0.0230513	0.11±0.02			2
	58	64	0.103448						2
	59	65	0.101695						2
	62	70.5	0.137097						2
	68	73	0.0735294						1
12h	62	68	0.0967742	0.0797551	0.0287806	0.08±0.03			2
	58	62	0.0689655						1
	59	64.3	0.0898305						1
	62	69	0.112903						1
	68	70	0.0294118						0
24h	62	67	0.0806452	0.0542066	0.0247719	0.05±0.02			1
	58	60	0.0344828						0
	59	63	0.0677966						0
	62	67	0.0806452						1
	68	70	0.0294118						0
48h	62	64	0.0322581	0.0318032	0.0107556	0.03±0.01			1
	58	59.3	0.0224138						0
	59	61	0.0338983						0
	62	65	0.0483871						0
	68	69.5	0.0220588						0
	RGFP966		joint swelling degree	mean	SD	mean±SD
6h	61	70	0.147541	0.120961	0.0453431	0.12±0.05			2
	63	74	0.174603						3
	62	71	0.145161						2
	65	72.3	0.112308						2
	65	68	0.0461538						1
	60	66	0.1						2
12h	61	68	0.114754	0.0922775	0.0280381	0.09±0.03			2
	63	70	0.111111						2
	62	68	0.0967742						1
	65	72	0.107692						1
	65	67.6	0.04						1
	60	65	0.0833333						1
24h	61	67	0.0983607	0.0714655	0.0208674	0.07±0.02			1
	63	68.5	0.0873016						1
	62	65	0.0483871						0
	65	70	0.0769231						1
	65	68	0.0461538						0
	60	64.3	0.0716667						0
48h	61	63.6	0.042623	0.0363182	0.0161072	0.04±0.02			0
	63	66	0.047619						1
	62	63	0.016129						0
	65	68	0.0461538						1
	65	66	0.0153846						0
	60	63	0.05						0
