# Supplementary material for: RGFP966 inhibits activation of AIM2 inflammasomes to promote mitophagy to relieve acute gouty arthritis
Source: PLoS One. 2026 May 14;21(5):e0348274. doi: 10.1371/journal.pone.0348274 (PMC13175381; doi:10.1371/journal.pone.0348274)
Supplement: S2 File — (ZIP) [file pone.0348274.s002.zip › supporting information/LC3 IF.xlsx]

## Sheet: Sheet1
			荧光
	正1 绿2.tif.jpg	6418				6183.33
	正3	6278				1.03795	Control
	正2 绿2.tif.jpg	5854		13	255	1.01531
	正2 绿2.tif.jpg	6418		12	255	0.946739
	R1	60397		12	255	9.76771	RGFP966
	R2	68436		14	255	11.0678
	R绿.tif.jpg	64739		24	255	10.4699
	模1	20136		14	255	3.2565	MSU
	模2	18387		13	255	2.97364
	模3绿.tif.jpg	19352		17	255	3.1297
	秋1.tif.jpg	69840		12	255	11.2949	Colchicine
	秋2.tif.jpg	56034		14	255	9.0621
	秋3.tif.jpg	62544		13	255	10.1149
