# Supplementary material for: RGFP966 inhibits activation of AIM2 inflammasomes to promote mitophagy to relieve acute gouty arthritis
Source: PLoS One. 2026 May 14;21(5):e0348274. doi: 10.1371/journal.pone.0348274 (PMC13175381; doi:10.1371/journal.pone.0348274)
Supplement: S2 File — (ZIP) [file pone.0348274.s002.zip › supporting information/Parkin IF.xlsx]

## Sheet: Sheet1
Parkin
1	MSU2.jpg	7307.64	65.549	49	251	479007	1821471	49	255			3.13446	MSU
6	MSU u。2.jpg	7125.92	40.502	27	208	288617	1097495	27	255			3.05651
11	MSU1.tif	9069.17	50.119	29	255	755249	2871909	29	255			3.89003
2	R3。2.jpg	23732.2	40.946	23	254	971733	3695111	23	255			10.1794	RGFP966
7	R2.tif	22704.7	19.616	12	232	445377	1693590	12	255			9.73872
12	R3。2.jpg	26590	38.799	20	254	1.03167e+06	3923015	20	255			11.4052
3	com。1.jpg	2211.65	14.518	11	200	32108.3	122095	11	255		2331.39	0.948639	Control
14	con2。2.jpg	1542.1	28.471	24	227	43905.5	166955	24	255			0.661453
5	con3.2.jpg	3240.42	15.98	12	197	51783.3	196911	12	255			1.38991
8	秋3.tif	29666.8	28.206	17	239	836793	3181986	17	255			12.725	Colchicine
9	秋1.tif	17291.9	15.838	10	230	273860	1041381	10	255			7.41698
10	qiu2.tif	21924.5	20.76	13	242	455150	1730753	13	255			9.40404
