# Supplementary material for: RGFP966 inhibits activation of AIM2 inflammasomes to promote mitophagy to relieve acute gouty arthritis
Source: PLoS One. 2026 May 14;21(5):e0348274. doi: 10.1371/journal.pone.0348274 (PMC13175381; doi:10.1371/journal.pone.0348274)
Supplement: S2 File — (ZIP) [file pone.0348274.s002.zip › supporting information/ROS.xlsx]

## Sheet: Sheet1
0.855		0.855	0
0.934	1.045	0.9895	7.5
1.074		1.074	15
1.191		1.191	30
1.466	1.351	1.4085	60
2.02	1.971	1.9955	120
OD
1.147	26.828	134.14	Control
0.935	4.29955	21.4978
0.925	3.24634	16.2317
1.407	54.9796	274.898	MSU
1.573	73.2543	366.272
1.473	62.2174	311.087
1.267	39.7496	198.748	RGFP966
1.282	41.3734	206.867
1.232	35.9681	179.841
1.263	39.3169	196.584	Colchicine
1.258	38.7762	193.881
1.212	33.812	169.06
