# Supplementary material for: RGFP966 inhibits activation of AIM2 inflammasomes to promote mitophagy to relieve acute gouty arthritis
Source: PLoS One. 2026 May 14;21(5):e0348274. doi: 10.1371/journal.pone.0348274 (PMC13175381; doi:10.1371/journal.pone.0348274)
Supplement: S2 File — (ZIP) [file pone.0348274.s002.zip › supporting information/Synovitis score.xlsx]

## Sheet: Sheet1
Control	MSU	RGFP966	Colchicine
0	5	4	4
1	6	3	3
2	7	4	4
2	6	5	3
0	5	3	3
1	6	3	2
