# Supplementary material for: RGFP966 inhibits activation of AIM2 inflammasomes to promote mitophagy to relieve acute gouty arthritis
Source: PLoS One. 2026 May 14;21(5):e0348274. doi: 10.1371/journal.pone.0348274 (PMC13175381; doi:10.1371/journal.pone.0348274)
Supplement: S2 File — (ZIP) [file pone.0348274.s002.zip › supporting information/TNF-α ELISA.xlsx]

## Sheet: Sheet1
0.423	0.425	0.424	Control	10.7781	53.8906
0.465	0.469	0.467		14.0158	70.0789
0.505	0.503	0.504		17.3564	86.7819
0.804	0.804	0.804	MSU	63.3884	316.942
0.694	0.706	0.7		43.6107	218.054
0.71	0.712	0.711		45.5109	227.554
0.486		0.486	Colchicine	15.6671	78.3357
0.587	0.639	0.613		30.1799	150.899
0.577	0.578	0.5775		25.5144	127.572
0.47	0.487	0.4785	RGFP966	14.9991	74.9956
0.503	0.586	0.5445		21.6012	108.006
0.533	0.583	0.558		23.1527	115.764
	0.261	0.259	0.26		0.26	0
	0.486	0.488	0.487		0.487	20
	0.699	0.7	0.6995		0.6995	40
	0.814	0.814	0.814		0.814	80
	1.211	1.201	1.206		1.206	160
	1.524	1.528	1.526		1.526	320
