# Supplementary material for: RGFP966 inhibits activation of AIM2 inflammasomes to promote mitophagy to relieve acute gouty arthritis
Source: PLoS One. 2026 May 14;21(5):e0348274. doi: 10.1371/journal.pone.0348274 (PMC13175381; doi:10.1371/journal.pone.0348274)
Supplement: S2 File — (ZIP) [file pone.0348274.s002.zip › supporting information/weight1.xlsx]

## Sheet: Sheet1
	weights before treatment					weights after treatment
Control	227	226	227	224	231	258	273	264	266	264
MSU	224	250	247	248	231	262	278	291	266	273
RGFP966	233	260	223	234	240	238	275	246	269	260
Colchicine	229	231	249	233	230	226	233	249	231	230
